# Supplementary material for: Type I Diabetes in Zebrafish Reduces Sperm Quality and Increases Insulin and Glucose Transporter Transcripts
Source: Int J Mol Sci. 2023 Apr 11;24(8):7035. doi: 10.3390/ijms24087035 (PMC10138585; doi:10.3390/ijms24087035)
Supplement: Supplementary file 1 [file ijms-24-07035-s001.zip]

Archive with 1 entries (1 files):
- ijms-2306219-supplementary.pdf
